# Supplementary material for: Cascade Fluorescent Sensors Based on Isothermal Signal Amplification for the Detection of Mercury and Silver Ions
Source: Biosensors (Basel). 2025 Mar 26;15(4):213. doi: 10.3390/bios15040213 (PMC12025150; doi:10.3390/bios15040213)
Supplement: Supplementary file 1 [file biosensors-15-00213-s001.zip]

Archive with 1 entries (1 files):
- biosensors-3508067-supplementary.pdf
